# Supplementary material for: Genomic Characterization of Potential Opportunistic Zoonotic Streptococcus parasuis Isolated in China
Source: Pathogens. 2025 Apr 18;14(4):395. doi: 10.3390/pathogens14040395 (PMC12030105; doi:10.3390/pathogens14040395)
Supplement: Supplementary file 1 [file pathogens-14-00395-s001.zip]

Archive with 1 entries (1 files):
- pathogens-3539660-supplementary.pdf
